# Supplementary material for: Does consumption of red grapefruit juice alter naringenin concentrations in milk produced by breastfeeding mothers?
Source: PLoS One. 2017 Oct 5;12(10):e0185954. doi: 10.1371/journal.pone.0185954 (PMC5628898; doi:10.1371/journal.pone.0185954)
Supplement: S1 Data — (XLSX) [file pone.0185954.s001.xlsx]

## Sheet: Arkusz1
time	time to exposure [h]	volunteer 1	volunteer 2	volunteer 3	volunteer 4	volunteer 5	volunteer 6	volunteer 7	volunteer 8	volunteer 9	volunteer 10	volunteer 11	volunteer 12	volunteer 13	volunteer 14	Avg	SD
day one (morning)	-48	688.5	1072.35	807.907	420.863	1568.89		761.826	907.471	695.723	490.58	673.548	928.862	813.791	871.751	823.235	284.625
day one (12 hours)	-36	721.493	1118.08	2051.66	634.884	1482.24	863.999	848.83	925.729	714.318	707.232	771.702	488.016	660.556	752.719	910.104	407.15
day 2 (24 hours)	-24	662.05	336.164	546.423	823.838	1541.14	341.489	2133.94	1093.13	772.026	840.032	635.444	586.48	802.138	707.21	844.393	478.778
day 2 (36 hours)	-12	291.349	795.583	173.429	912.05	1039.24	504.174	741.348	628.028	737.588	888.878	635.444	614.495	1102.42	765.553	702.113	259.206
day 3 (pre exposure)	0	280.514	939.936	289.099	299.411	1039.24	764.21		669.135	698.587	859.298	754.55	578.839	817.55	770.15	673.886	247.641
day 3 one hour after exposure	1	426.163	408.49	397.519	940.652	1084.48	1456.15	827.552	837.197	646.563	720.323	1099.3	606.318	613.531	752.303	772.61	300.249
day 3 - 2 hours after exposure	2	170.421	874.302	541.256	648.776	1051.32	340.409	466.398	122.836	576.317	797.355	967.791	742.997	750.742	1066.24	651.225	301.383
day 3 - 3 hours after exposure	3	188.908	510.008	533.845	729.365	1161.5	466.753	761.065	1007.18	574.966	657.577	894.896	344.864	785.451	467.54	648.851	262.752
day 3 - 4 hours after exposure	4	312.116	1011.49	640.272	666.474	1320.95	580.779	757.91	738.908	606.739	812.914	930.884	688.629	3109.32	538.163	908.253	676.845
day 3 - 5 hours after exposure	5	310.491	726.819	356.322	709.659	1381.47	804.095	733.316	664.062	534.738	721.368	989.734	597.859	750.742	581.934	704.472	261.161
day 3 - 6 hours after exposure	6	304.208	520.372	137.893	911.787	1930.63	165.453	765.872	358.701	590.91	822.992	743.874	611.142	613.74	622.568	650.01	437.303
day 3 - 12 hours after exposure	12	213.554	833.903	464.466	2297.76	2460.64	332.597	677.916	588.998	754.749	544.488	768.74	723.348	821.434	682.843	868.96	665.545
day 3 - 18 hours after exposure	18	300.147	736.029	453.114	705.072	2004.7	444.129	448.496	641.717	670.092	776.143	1041.51	828.87	901.698	850.96	771.619	410.263
day 4 - 24 hours after exposure	24	300.147	761.505	1838.88				711.459	692.719	609.863	592.863	855.317	538.632	740.561	371.55	728.5	403.889
day 4 - 36 hours after exposure	36	532.07	474.561	456.678	802.361	1844.44	241.299	781.691	738.821	686.983	526.19	809.619	699.181	777.79	450.606	701.592	370.824
Kel [h-1] pre exposure		0.0304576		0.026526		0.0164181			0.0204505	0.00416494
Kel [h-1] post exposure			0.0228087	0.0162094	0.0320649	0.0103069	0.0181067			0.00334724	0.00612385	0.012647	0.00480575	0.00416517	0.0238568
mothers		volunteer 1	volunteer 2	volunteer 3	volunteer 4	volunteer 5	volunteer 6	volunteer 7	volunteer 8	volunteer 9	volunteer 10	volunteer 11	volunteer 12	volunteer 13	volunteer 14	Avg	SD
weight [kg]		72	55	76	49	57	65	82	58	82	65	62	75	65	70	1153.77	2904.89
height [m]		170	165	166	160	168	165	177	165	164	170	165	168	164	163	955.231	2126.8
BMI [kg/m2]		24.9135	20.202	27.5802	19.1406	20.1956	23.8751	26.1738	21.3039	30.4878	22.4913	22.7732	26.5731	24.1672	26.3465	24.016	3.23678
age [year]		37	32	35	35	29	28	25	31	29	31	29	28	32	33	31	3.28165
infant		volunteer 1	volunteer 2	volunteer 3	volunteer 4	volunteer 5	volunteer 6	volunteer 7	volunteer 8	volunteer 9	volunteer 10	volunteer 11	volunteer 12	volunteer 13	volunteer 14	Avg	SD
weight [g]		9900	9970	7480	7150	8180	7300	9980	7700	7310	7980	8900	8700	10000	7800	8453.57	1107.77
birth weight [g]		4000	3820	3200	2550	3100	3550	4350	2960	3600	2860	3700	3800	3030	3970	3463.57	518.453
birth length [cm]		57	58	58	54	53	54	55	53	54	52	55	57	56	53	54.9286	1.97929
age [month]		13	8	5	5	6	5	6	5	5	7	7	5	14	7	7	2.9352
analysis of the grapefruit juice		sample	Naringenin (nmol/l)	Naringin (nmol/l)
		1	13346.9	91406.9
		2	14415.8	94988.5
		3	14146.2	94408.1
		Mean	13969.6	93601.2
		SD	555.934	1922.33
